# Supplementary material for: Data of the constructivist practices in the learning environment survey from engineering undergraduates: An exploratory factor analysis
Source: Data Brief. 2021 Oct 28;39:107522. doi: 10.1016/j.dib.2021.107522 (PMC8572871; doi:10.1016/j.dib.2021.107522)
Supplement: Supplementary file 2 [file mmc2.csv]

ID	Q1	Q2	Q3	Q4	Q5	Q1.1	Q2.1	Q3.1	Q4.1	Q5.1	Q6.0	Q7.0	Q8.0	Q9.0	Q10.0	Q11.0	Q12.0	Q13.0	Q14.0	Q15.0	Q16.0	Q17.0	Q18.0	Q19.0	Q20	Q21	Q22	Q23	Q24	Q25	Q26	Q27	Q28	Q29	Q30
1	19	1	2	2	1	4	5	5	5	5	1	1	1	3	5	5	3	4	5	5	5	5	5	5	5	5	5	5	5	5	5	5	5	5	5
2	19	1	2	2	1	5	4	5	4	3	2	4	3	4	5	3	5	3	5	3	5	3	5	3	3	5	3	5	3	5	3	5	3	5	3
3	19	1	2	2	1	3	4	3	2	4	3	2	1	5	3	4	4	3	4	4	4	4	5	4	4	4	5	3	4	4	3	4	4	4	4
4	18	1	5	2	1	3	4	3	4	4	3	3	3	3	4	3	4	4	4	3	3	3	3	3	4	3	4	4	4	3	3	3	3	4	4
5	18	1	5	1	1	4	4	5	4	4	3	1	2	5	5	5	5	3	4	4	3	4	3	3	3	2	2	3	2	2	2	3	3	3	4
6	18	1	7	1	1	4	5	4	5	5	2	2	2	5	5	5	4	5	4	4	4	4	4	4	4	4	4	4	4	4	4	4	4	4	4
7	18	2	2	2	1	1	3	3	4	2	3	2	2	3	3	4	3	4	4	3	3	4	4	3	3	5	4	5	5	3	4	4	4	4	4
8	20	1	5	1	2	3	3	4	3	3	4	3	2	3	4	3	3	4	4	4	4	3	3	4	4	4	4	3	3	5	4	3	3	3	3
9	18	1	1	1	1	4	4	3	1	3	4	2	1	5	3	4	4	2	4	4	4	3	2	4	3	4	2	2	4	3	1	3	4	5	4
10	18	1	4	2	1	4	4	2	4	4	3	1	1	5	4	4	4	4	4	4	4	4	4	4	4	4	4	3	4	4	4	4	4	4	4
11	20	1	3	1	1	3	3	4	4	4	4	2	1	5	4	4	4	4	4	4	4	4	4	4	4	4	4	3	4	4	4	4	4	4	4
12	18	2	4	2	1	4	5	4	5	4	4	3	3	5	5	4	4	4	3	4	4	4	4	4	4	4	4	5	4	5	5	5	5	5	5
13	18	1	2	2	1	4	5	5	4	4	4	3	3	5	5	4	4	4	5	5	4	5	4	5	5	5	4	4	5	5	5	5	4	4	4
14	19	2	5	2	2	4	4	3	3	3	3	2	2	4	3	3	3	3	3	4	3	3	3	3	3	3	3	3	3	3	3	3	3	3	3
15	19	2	5	2	2	2	4	4	4	5	2	1	1	5	5	4	3	4	4	5	4	4	4	3	3	5	5	4	2	5	4	5	4	5	5
16	18	1	2	2	1	2	3	4	3	3	3	2	2	4	4	4	3	3	4	4	3	3	3	3	2	3	3	3	4	4	3	3	3	4	3
17	18	2	5	2	1	4	3	2	2	5	5	4	1	5	3	3	3	3	2	3	2	4	3	3	3	2	1	1	2	2	2	1	3	4	4
18	19	1	5	1	1	2	3	4	4	3	5	5	3	5	4	4	3	3	3	5	5	5	5	5	5	4	3	4	4	3	3	3	3	3	4
19	18	1	5	2	2	3	5	4	3	2	2	2	2	4	4	3	3	3	3	4	3	4	3	3	3	4	3	1	2	4	2	2	3	3	4
20	19	1	3	2	1	2	2	1	2	1	1	5	4	3	4	3	3	2	3	3	1	2	2	3	3	3	1	2	2	3	1	2	2	3	2
21	18	1	5	2	1	3	3	3	4	4	4	2	2	5	3	3	4	4	3	3	4	3	4	4	4	4	2	2	4	3	2	3	4	5	4
22	18	1	2	2	1	3	3	3	3	3	3	1	1	4	3	3	3	3	3	5	3	5	5	3	-99	3	3	3	3	5	3	3	3	5	5
23	19	1	1	1	2	3	3	3	3	3	3	3	3	3	3	3	3	3	3	3	3	3	3	3	3	3	3	3	3	3	3	3	3	3	3
24	19	1	5	2	1	4	3	3	2	3	3	3	2	4	5	3	4	4	2	4	4	3	3	4	3	5	4	4	3	3	3	4	3	4	3
25	18	1	1	1	2	2	2	2	3	2	2	2	3	2	4	3	3	2	2	2	3	2	2	2	2	2	2	3	2	3	2	3	2	5	3
26	23	1	1	1	2	5	4	4	5	5	4	2	2	4	4	5	4	5	4	4	4	4	5	5	4	5	4	5	4	4	5	5	4	5	4
27	18	1	2	1	1	1	2	1	2	2	1	1	4	2	4	2	2	3	3	2	2	2	2	1	2	2	1	2	2	2	1	1	3	1	2
28	19	1	2	1	1	2	3	3	4	5	3	1	1	4	4	2	3	4	4	4	3	4	4	4	4	4	4	4	4	4	4	4	4	5	5
29	19	1	5	1	2	3	3	3	3	3	3	3	3	3	3	3	3	3	3	3	3	3	3	3	3	3	3	3	3	3	3	3	3	3	3
30	18	2	5	2	2	3	3	3	4	3	3	3	3	5	4	3	4	4	2	4	4	4	3	4	4	4	3	3	4	3	3	4	4	5	4
31	18	1	5	2	2	4	4	5	2	4	2	3	3	5	5	4	5	4	5	4	4	3	3	4	3	3	2	4	4	3	3	5	3	3	3
32	19	1	5	1	2	5	5	5	4	5	5	3	4	5	5	5	5	4	4	4	4	4	4	4	4	4	5	4	4	4	4	4	4	4	5
33	19	1	1	2	2	4	4	4	2	3	1	1	3	2	2	1	3	1	1	3	3	3	1	2	1	1	1	2	1	1	1	2	2	3	4
34	18	1	1	1	2	2	3	2	3	2	4	2	2	2	4	2	2	3	2	4	4	5	4	4	2	3	3	4	4	4	4	4	4	4	4
35	19	1	2	2	1	4	4	4	4	4	2	3	2	4	4	3	4	3	3	4	3	3	3	4	4	3	4	4	4	4	3	4	3	4	4
36	17	1	2	2	2	5	5	5	5	5	4	3	4	4	4	4	4	4	5	5	5	5	5	5	5	5	5	4	4	4	5	5	5	5	5
37	19	1	2	2	1	2	3	3	3	3	3	3	3	3	3	3	3	3	3	3	3	3	5	4	1	2	3	1	2	2	2	3	3	2	3
38	19	2	5	2	1	3	5	5	5	5	3	1	1	5	5	5	5	5	5	5	5	5	5	5	5	5	5	5	5	5	5	5	5	5	5
39	18	1	5	2	1	2	2	2	3	2	4	4	3	4	3	2	3	2	2	2	3	4	3	2	3	3	3	3	3	3	3	3	3	3	3
40	18	1	6	1	1	3	4	4	3	3	3	3	2	3	3	3	4	3	3	3	3	3	4	3	3	3	2	2	2	3	3	3	3	3	2
41	18	1	2	2	1	3	5	4	4	3	4	4	5	4	3	4	4	4	4	4	4	3	4	3	3	4	5	2	4	3	3	5	3	4	4
42	19	1	1	1	2	4	3	3	4	4	3	3	4	3	3	4	5	4	5	5	4	4	4	4	5	4	5	4	4	4	4	4	5	4	4
43	18	1	2	1	1	5	5	5	5	5	5	1	1	5	5	5	5	5	5	5	5	5	5	5	5	5	5	5	5	5	5	5	5	5	5
44	19	1	5	1	2	3	4	4	4	3	4	3	3	4	4	4	4	4	4	3	4	4	4	4	4	4	4	4	4	3	4	4	3	4	4
45	18	1	2	1	1	3	5	5	3	2	5	1	1	5	3	3	3	4	5	5	5	5	5	5	5	3	5	3	2	3	3	3	3	3	5
46	18	1	1	1	1	4	5	4	4	4	3	2	4	5	5	4	4	3	4	4	4	4	4	4	4	4	3	4	3	4	4	4	4	4	4
47	18	1	7	1	2	1	3	5	3	4	4	2	2	5	5	5	5	1	3	4	3	3	1	2	3	1	3	2	1	2	2	3	4	5	4
48	19	2	2	2	1	3	5	5	4	5	4	1	1	5	5	5	4	4	5	4	4	4	5	5	5	4	5	5	5	4	5	5	4	5	5
49	18	1	5	2	1	4	2	4	4	2	4	5	5	3	4	4	4	3	3	4	5	2	2	4	4	3	2	3	2	4	2	2	2	4	3
50	18	1	2	1	1	4	5	5	5	5	3	2	1	5	5	5	4	4	4	4	5	4	5	4	4	4	5	4	4	5	3	5	4	5	5
51	18	1	5	2	1	4	4	4	4	4	4	3	3	4	3	3	3	4	3	4	4	4	4	3	4	4	3	3	3	3	3	3	4	4	3
52	18	1	1	1	1	5	5	5	5	5	5	1	1	5	5	5	5	5	5	5	5	5	5	5	5	5	5	5	5	5	5	5	5	5	5
53	18	1	5	1	2	2	4	4	3	3	1	1	1	5	4	2	4	3	4	5	2	3	2	3	2	5	3	2	2	4	1	4	5	4	4
54	18	1	2	2	1	2	3	3	4	3	3	3	2	2	5	2	3	4	4	5	4	3	3	5	4	5	5	3	3	4	4	4	4	4	4
55	19	1	5	2	2	4	4	4	4	4	2	2	2	4	4	4	4	4	4	4	4	4	3	3	4	4	4	1	3	2	2	2	4	4	3
56	19	1	1	1	2	5	5	5	4	5	4	3	3	5	4	4	4	4	3	5	5	4	4	3	2	3	3	4	2	3	4	3	4	5	5
57	19	1	2	2	1	4	4	4	4	4	2	1	1	4	5	3	3	3	4	4	4	4	4	4	4	4	4	4	4	5	4	5	4	4	4
58	16	1	1	2	1	3	3	4	2	4	3	2	2	4	4	3	4	3	4	4	3	3	2	2	2	2	3	3	3	3	3	3	3	4	3
59	18	2	5	2	1	4	4	3	3	4	2	2	2	4	4	3	4	4	4	4	3	4	3	3	3	3	4	3	3	4	2	3	3	4	3
60	18	1	2	1	1	4	3	5	4	4	3	1	3	5	5	5	5	5	5	5	5	5	5	5	5	5	5	5	4	4	5	5	5	4	4
61	18	1	2	1	1	4	4	3	4	4	4	2	2	4	4	3	3	4	4	4	4	5	4	3	4	4	4	4	4	4	4	4	4	4	5
62	18	1	2	2	1	4	4	4	4	5	4	1	1	4	4	4	4	4	5	4	4	4	4	5	3	3	4	5	4	4	3	4	4	4	5
63	19	1	5	1	1	3	4	5	4	5	3	3	2	4	3	4	4	4	5	5	5	5	4	3	3	3	4	4	3	4	4	4	5	5	5
64	18	1	5	2	1	4	5	5	5	4	4	1	2	5	5	5	4	5	5	5	5	5	5	4	4	4	5	5	5	5	5	5	5	5	5
65	18	1	1	1	1	4	4	4	4	4	4	3	3	4	5	5	5	4	4	5	4	4	4	4	4	4	4	4	4	4	4	4	4	4	4
66	18	1	3	2	1	4	5	5	4	4	4	2	2	5	4	4	3	3	5	4	3	4	4	4	4	2	4	3	3	3	3	4	4	5	4
67	18	1	1	2	1	5	5	5	5	5	1	1	1	5	5	5	5	5	5	5	5	5	5	5	5	5	5	5	5	5	5	5	5	5	5
68	18	1	5	1	1	4	4	4	4	5	4	1	1	5	5	4	4	3	5	5	4	5	4	4	3	5	4	4	2	4	1	4	5	5	5
69	19	1	2	1	1	2	3	2	1	3	2	3	2	3	4	2	3	1	2	3	1	3	2	1	1	2	2	1	1	2	1	2	2	4	3
70	18	1	1	1	2	3	3	3	4	3	4	2	2	4	4	3	3	3	3	4	4	4	4	4	4	3	4	4	3	4	4	4	3	2	3
71	19	1	5	2	1	3	4	3	3	4	4	2	3	5	4	4	3	4	4	4	4	4	4	4	4	4	3	4	4	3	3	4	4	4	5
72	18	1	5	1	1	3	5	5	4	4	5	4	1	4	3	4	3	4	3	3	3	3	4	4	4	4	3	4	3	3	3	3	4	5	5
73	18	1	5	1	1	4	4	4	2	4	3	3	3	4	4	4	3	3	3	3	3	4	3	3	3	3	4	2	2	4	3	3	3	4	4
74	18	1	1	2	1	4	5	4	3	4	3	3	3	3	4	3	3	3	2	3	4	4	4	3	3	4	5	3	4	3	4	4	4	5	4
75	18	2	1	1	1	3	3	4	4	5	4	2	3	5	4	4	4	3	4	4	4	3	4	4	4	4	4	5	5	4	5	5	5	5	4
76	19	2	1	1	2	3	3	3	3	4	3	2	2	5	4	3	4	3	3	5	4	3	3	3	3	4	5	4	4	4	3	3	4	4	4
77	18	1	5	2	2	3	3	3	3	3	3	4	3	3	3	3	3	3	2	4	2	3	2	3	3	2	3	2	2	2	2	2	3	2	3
78	18	2	2	1	1	2	4	4	4	3	2	1	1	5	4	3	4	4	4	5	3	4	4	4	4	4	4	5	4	4	3	3	4	4	5
79	19	1	5	2	1	3	4	2	3	2	3	3	1	5	4	4	5	2	2	4	2	4	3	3	1	2	4	1	2	4	2	4	4	2	2
80	18	1	5	2	1	4	4	4	4	5	4	3	2	4	4	4	4	4	4	4	5	5	4	4	4	4	4	4	4	4	4	4	4	4	4
81	18	1	1	1	1	4	5	3	4	5	4	3	3	4	4	2	2	2	4	4	4	3	4	5	4	5	2	4	3	4	4	3	4	4	4
82	18	1	2	2	1	4	4	4	3	3	3	3	2	4	5	4	4	4	3	4	3	3	3	3	3	4	3	3	2	4	3	3	3	4	4
83	18	1	5	1	1	2	4	4	5	3	5	3	5	3	5	2	4	5	3	4	5	5	4	4	5	4	4	5	5	4	3	4	5	4	5
84	19	1	1	1	2	4	5	4	5	3	3	1	3	5	5	5	5	3	4	4	3	4	4	3	4	5	2	4	5	4	3	5	5	2	3
85	18	1	1	1	2	4	2	5	4	2	5	4	4	5	5	2	1	3	2	4	2	4	2	2	1	5	3	4	5	4	2	5	2	4	5
86	19	1	1	1	1	3	5	5	5	5	4	2	1	5	5	5	1	5	5	5	5	5	5	5	4	4	5	5	5	5	5	3	5	5	5
87	18	2	2	2	1	2	2	2	2	2	2	4	3	2	2	2	2	2	2	3	2	2	2	2	2	2	2	1	2	1	2	2	2	3	3
88	19	1	2	2	1	4	4	4	2	2	1	1	1	5	4	5	5	2	2	4	5	4	4	4	4	4	5	2	4	5	2	5	4	4	4
89	18	1	1	2	1	3	4	5	5	4	4	3	1	5	4	2	4	4	4	2	4	5	3	5	4	4	5	5	5	5	4	4	4	4	4
90	18	1	7	1	1	3	2	3	5	4	4	2	2	5	5	5	5	4	5	5	5	5	4	5	5	4	5	4	5	5	5	5	4	5	5
91	19	1	5	1	1	3	5	4	5	4	3	1	1	4	5	4	4	4	4	5	5	4	5	4	4	5	5	5	5	5	5	5	5	5	5
92	18	1	1	1	1	3	4	4	3	3	2	2	2	5	4	4	4	2	4	3	2	3	3	3	3	4	5	3	4	4	3	3	3	3	3
93	19	1	2	2	1	3	3	3	4	3	4	3	2	4	4	3	3	4	4	4	4	3	3	3	4	4	4	4	3	4	3	3	4	3	3
94	18	1	2	1	2	4	4	4	5	4	2	1	1	5	4	4	4	4	3	5	4	5	4	4	4	2	3	4	5	5	4	4	5	5	5
95	33	1	2	1	1	3	3	2	3	4	2	1	1	3	3	3	3	2	4	2	3	4	3	3	2	3	3	2	2	4	3	2	3	4	3
96	19	1	3	2	1	1	3	4	5	5	2	3	2	3	4	2	3	3	4	4	4	4	4	4	4	4	4	2	3	4	4	4	4	3	4
97	17	2	2	2	1	4	2	4	4	4	4	3	2	5	5	5	5	4	5	5	3	5	3	3	4	4	5	4	5	5	4	2	4	4	4
98	18	1	5	1	1	1	5	5	4	5	3	2	2	5	5	4	5	5	5	5	5	5	5	5	5	5	4	4	4	4	4	4	4	5	5
99	20	1	5	1	1	4	4	4	3	4	1	1	1	4	5	4	4	4	5	5	3	4	3	4	4	3	4	4	4	5	3	5	5	5	5
100	18	3	7	1	1	2	2	4	3	4	3	1	1	5	4	3	4	2	4	4	4	5	2	2	3	5	3	2	1	5	4	3	3	5	4
101	18	2	1	1	2	3	5	4	5	4	4	3	3	5	4	4	4	3	4	4	5	5	4	4	4	4	3	3	2	4	4	3	4	5	4
102	18	1	5	2	1	1	5	2	5	5	5	5	5	4	5	5	4	5	4	4	3	4	2	5	5	5	3	5	5	4	1	5	5	5	5
103	20	1	2	2	1	2	5	5	5	4	3	1	1	5	5	5	5	5	5	5	5	4	5	5	4	4	5	5	5	5	5	5	5	5	5
104	20	1	2	1	1	2	4	3	4	4	2	2	2	3	5	4	3	4	4	5	5	4	5	4	3	3	4	4	3	3	2	4	4	4	5
105	18	1	5	1	2	5	4	5	4	4	3	2	2	5	5	5	5	5	4	5	4	4	4	4	4	4	3	4	3	3	4	3	4	5	5
106	19	1	2	2	1	1	2	1	1	1	1	2	2	3	1	1	2	1	2	2	3	2	2	3	1	2	2	1	2	1	3	1	2	2	2
107	20	1	2	1	1	3	3	5	5	5	3	2	3	5	5	5	5	4	5	5	5	5	5	4	3	5	5	5	5	5	3	5	5	3	4
108	18	1	5	2	1	2	4	3	3	4	4	2	3	5	3	4	4	4	3	3	2	4	2	4	3	3	3	2	2	2	2	4	4	4	4
109	19	1	2	2	1	2	1	3	2	2	2	2	2	3	2	2	2	2	2	3	1	1	1	2	2	2	3	1	2	3	2	3	3	2	3
110	19	1	4	1	1	4	3	3	4	5	1	2	3	5	5	4	4	3	5	4	5	5	5	5	4	3	2	2	3	4	3	4	4	5	5
111	18	1	1	1	2	2	4	4	4	4	4	2	2	4	4	4	4	4	4	4	4	4	4	4	4	4	4	4	4	4	4	3	4	4	4
112	18	1	1	1	1	1	5	5	3	5	4	2	2	5	4	4	4	3	3	5	4	4	5	3	3	4	3	5	3	3	4	4	5	5	5
113	18	1	2	2	1	3	3	3	3	4	2	1	2	4	3	3	3	3	4	4	2	3	3	3	3	3	2	4	3	3	2	3	3	3	4
114	19	1	1	2	1	5	5	5	5	5	4	3	4	5	5	5	5	5	5	5	5	5	5	5	5	5	5	5	5	5	5	5	5	5	5
115	19	2	5	2	2	4	4	5	5	5	5	1	1	3	5	5	5	5	5	5	5	5	5	5	5	5	5	5	4	5	2	3	5	5	5
116	19	1	2	2	1	4	5	5	3	4	1	1	1	4	5	4	4	3	4	4	4	4	3	3	4	4	4	4	3	3	5	4	3	3	3
117	19	1	2	1	2	5	5	5	5	5	5	2	2	5	5	5	5	4	4	4	4	5	4	5	4	4	4	4	5	4	4	5	5	5	5
118	18	1	1	1	1	1	1	2	4	2	4	5	3	3	4	2	3	2	4	4	3	3	4	2	3	3	4	4	4	4	4	2	4	4	3
119	18	1	3	2	1	3	3	4	2	3	1	1	2	4	3	4	3	3	3	4	3	3	3	3	3	2	3	2	3	5	3	3	4	4	4
120	18	2	1	1	1	3	4	3	4	3	2	2	2	4	5	3	3	3	4	3	3	3	4	3	2	2	3	4	5	3	4	3	4	4	4
121	23	1	2	1	1	4	4	5	3	5	5	2	2	5	5	5	5	3	5	5	5	5	5	5	5	5	5	5	4	5	5	5	5	3	5
122	18	1	5	2	1	4	4	5	5	5	4	2	2	5	5	5	5	5	5	5	5	5	5	5	5	5	5	5	5	5	5	5	5	5	5
123	18	1	5	1	1	4	4	4	4	4	4	3	2	4	4	4	4	4	3	4	4	4	3	4	4	3	4	3	3	4	3	4	4	4	3
124	18	1	5	1	1	2	5	4	4	5	2	2	1	5	5	4	5	5	4	5	5	5	5	5	5	4	4	4	5	4	5	5	5	5	5
125	18	1	2	2	1	5	4	5	4	5	4	2	2	5	5	5	5	4	4	4	4	4	3	4	3	3	4	2	4	2	4	4	4	4	5
126	18	1	1	1	1	4	5	5	5	5	5	3	4	4	5	3	4	5	5	5	5	5	5	5	5	3	5	4	5	4	5	5	5	3	4
127	18	1	1	1	1	5	4	4	4	4	4	2	2	4	4	4	4	4	4	4	5	4	4	4	4	4	4	4	5	4	4	4	4	5	5
128	20	1	1	1	1	3	4	3	4	3	3	2	2	5	4	4	4	4	4	4	4	4	4	4	4	4	4	4	4	4	4	4	4	4	4
129	18	1	2	1	1	4	5	3	5	4	3	1	1	5	4	4	4	1	5	5	5	5	4	5	5	5	5	4	3	5	4	4	5	5	5
130	18	1	1	1	1	4	4	4	3	3	2	1	1	4	4	4	4	3	4	4	3	3	3	3	3	3	3	4	3	4	3	3	4	5	4
131	20	2	7	1	1	1	1	2	3	3	4	1	1	3	4	1	4	2	2	3	2	1	2	1	3	1	2	2	3	4	3	2	3	3	3
132	18	2	2	2	1	3	4	4	4	4	4	4	4	4	4	4	4	4	4	4	4	4	4	4	4	4	4	4	4	4	4	3	4	4	4
133	18	1	1	1	1	3	5	3	5	4	5	2	1	5	5	5	4	3	2	4	4	3	4	3	3	4	5	4	3	5	5	5	4	4	5
134	18	2	3	2	1	2	2	3	3	4	3	2	1	3	3	2	2	3	3	4	3	3	3	3	2	2	3	3	3	3	3	2	4	4	4
135	20	1	2	2	1	4	5	5	5	5	1	1	1	5	5	5	5	5	5	5	5	5	5	5	5	5	5	5	5	5	5	5	5	5	5
136	18	1	7	2	1	2	4	3	4	4	2	2	1	4	5	5	4	4	4	4	4	4	4	4	4	4	4	5	5	4	3	4	4	4	5
137	18	1	5	1	1	4	5	4	3	3	2	2	1	5	5	4	4	4	3	4	4	4	3	4	3	4	5	3	3	3	3	4	4	4	4
138	18	1	5	2	1	4	4	4	4	4	4	3	3	4	4	4	4	4	4	4	4	4	4	3	3	3	3	4	3	3	4	4	4	4	5
139	27	1	2	2	1	4	5	5	5	4	2	2	2	4	5	5	5	5	5	4	4	4	4	4	4	4	4	4	4	4	4	4	4	4	-99
140	18	1	5	2	1	3	3	3	2	3	2	2	2	4	2	2	3	2	3	2	2	2	2	2	2	2	2	2	2	2	2	2	2	3	4
141	18	1	5	2	1	4	4	3	4	3	4	3	3	4	4	4	4	4	4	4	4	4	3	3	3	4	4	3	4	4	3	4	4	5	4
142	18	1	5	2	2	3	4	4	4	4	4	3	2	4	4	4	4	4	4	4	4	4	5	4	4	4	4	4	4	4	4	4	4	4	5
143	18	1	1	1	2	4	5	4	5	3	4	2	4	5	5	5	3	3	3	3	3	3	3	3	3	3	3	3	3	3	3	3	3	3	5
144	19	1	2	2	1	4	4	4	2	4	2	2	2	5	2	4	4	4	1	4	4	4	2	4	4	3	2	2	2	4	2	2	3	5	4
145	18	1	3	2	1	3	4	4	2	1	2	2	1	5	3	4	2	2	4	2	4	5	2	5	4	4	2	5	2	4	4	3	4	4	5
146	18	1	5	2	2	5	5	5	5	5	5	1	1	5	5	5	5	5	5	5	5	5	5	5	5	5	5	5	5	5	5	5	5	5	5
147	18	1	5	2	1	3	3	4	2	4	2	1	1	4	4	3	3	4	4	4	4	4	3	3	3	3	3	3	3	4	4	4	4	4	4
148	19	1	1	2	1	3	4	2	2	2	2	2	2	3	2	1	1	2	1	3	2	3	2	1	2	2	1	1	1	3	1	2	3	4	3
149	18	1	5	2	1	4	3	3	4	3	4	4	3	5	4	4	4	3	4	5	5	4	4	5	2	4	3	2	2	4	3	3	4	5	5
150					1	3	4	4	4	4	4	2	3	4	4	4	4	4	4	4	4	4	4	4	4	4	5	4	5	4	4	4	4	4	5
151	18	1	2	2	1	3	3	3	3	3	3	3	3	3	3	3	3	3	3	4	4	2	4	3	4	4	4	3	4	4	4	4	3	2	4
152	19	1	5	2	1	4	4	4	3	4	3	2	1	4	4	4	3	4	3	4	4	4	3	3	3	3	4	3	2	4	4	3	4	5	5
153	18	1	5	2	1	1	4	3	4	2	5	2	3	2	5	4	2	4	5	4	2	5	3	4	4	2	3	4	3	4	2	3	4	3	4
154	20	1	2	2	1	2	3	3	2	3	1	1	1	3	2	4	4	3	3	2	2	3	1	2	2	2	3	1	1	3	2	3	2	3	3
155	18	1	1	2	2	5	5	5	5	5	5	3	2	5	5	5	5	5	5	5	5	5	5	5	5	5	5	5	5	5	5	5	5	5	5
156	19	2	5	1	2	4	5	5	5	5	1	1	1	2	5	5	5	5	5	5	5	5	5	5	5	5	5	5	5	4	5	4	5	5	5
157	19	1	5	2	2	2	4	4	3	3	3	2	2	4	3	2	3	3	3	3	2	2	3	2	2	3	2	2	2	3	2	2	3	4	3
158	18	1	5	2	1	3	4	4	4	4	3	2	2	4	4	4	4	4	4	4	4	4	4	4	4	4	4	4	4	4	4	5	4	4	4
159	18	1	5	2	1	5	5	5	5	5	5	1	1	5	5	5	5	5	5	4	5	5	5	5	5	5	5	5	5	5	5	5	5	5	5
160	18	1	1	1	2	1	2	3	3	3	3	3	3	3	3	3	3	3	3	3	4	3	2	4	3	3	3	3	3	4	4	4	4	4	4
161	18	1	1	2	1	4	4	5	3	4	3	3	1	5	4	3	4	4	4	4	4	4	4	3	4	3	3	2	2	5	3	2	2	5	3
162	19	1	5	2	1	3	3	4	4	4	3	3	3	4	4	4	4	4	4	4	4	3	3	4	3	3	3	4	4	4	4	4	4	4	4
163	18	1	1	1	1	3	4	3	3	4	3	4	4	3	4	3	3	3	4	4	4	4	4	4	3	3	4	4	3	4	4	4	4	4	4
164	19	1	1	1	1	5	1	1	1	5	1	1	1	5	3	3	4	3	3	5	1	1	1	1	1	1	1	1	1	5	3	1	1	3	4
165	18	1	2	1	1	4	4	3	4	4	3	2	2	2	4	2	3	3	4	4	2	3	3	3	4	4	3	3	3	4	3	2	3	4	4
166	18	1	7	1	1	1	3	2	1	1	2	5	3	1	2	1	1	3	3	2	1	1	1	1	1	2	1	1	1	1	1	1	1	3	1
167	18	2	2	1	1	3	3	4	3	3	3	4	4	2	5	3	4	4	4	3	4	5	4	5	4	4	3	5	3	3	2	2	4	5	5
168	17	1	2	1	1	4	4	4	4	5	4	4	4	4	5	3	4	4	4	4	4	4	4	4	4	4	4	3	4	4	4	4	4	4	5
169	18	1	2	2	1	3	4	4	4	3	3	2	2	4	3	2	2	3	4	3	5	2	3	4	3	2	2	3	2	3	1	3	4	4	3
170	19	2	2	2	1	2	3	4	3	4	4	3	2	5	4	3	5	3	4	5	3	4	3	4	3	3	3	3	3	3	2	3	2	4	4
171	18	1	2	2	1	2	5	3	5	5	5	2	1	4	5	5	5	5	5	5	5	5	5	5	5	5	5	5	5	5	5	5	5	5	5
172	18	1	1	1	2	4	5	5	5	5	5	2	1	5	5	5	5	5	5	5	5	5	5	5	5	5	5	5	5	5	5	5	5	5	5
173	29	1	2	1	1	4	4	2	4	4	3	3	3	4	2	3	3	3	4	4	3	4	3	3	3	3	3	4	4	3	4	4	4	4	4
174	18	1	5	2	2	5	5	5	5	5	5	4	3	5	5	5	5	5	5	5	5	5	5	5	5	5	5	5	5	5	5	5	5	5	5
175	18	1	4	2	1	2	4	3	3	4	2	2	1	4	3	3	3	4	3	4	3	4	2	3	3	2	3	2	2	4	3	3	4	4	5
176	18	1	1	1	2	4	4	4	3	4	3	2	2	4	4	4	4	4	4	4	3	4	4	4	3	3	3	4	4	5	3	3	4	4	4
177	18	1	4	1	1	1	2	2	1	1	3	1	4	2	2	2	3	2	1	2	1	3	3	3	2	3	2	1	1	1	1	1	3	2	2
178	18	1	1	2	1	3	4	3	4	4	2	2	2	4	4	3	3	4	4	5	4	4	4	3	5	4	4	4	4	4	4	4	4	4	5
179	19	1	2	2	1	1	5	5	4	5	1	1	1	5	5	5	5	4	5	5	4	5	5	5	3	5	5	3	4	5	5	4	5	5	5
180	18	1	5	2	1	2	3	2	2	3	3	3	4	4	2	3	3	2	1	3	4	3	3	3	3	3	3	2	2	3	2	3	3	5	3
181	18	2	2	1	1	3	4	4	4	4	4	2	3	4	4	3	4	3	3	4	3	4	3	3	3	4	4	4	3	3	2	2	4	5	3
182	18	1	4	2	1	3	3	3	3	3	3	3	3	3	3	3	3	3	3	3	3	3	3	3	3	3	3	3	3	3	3	3	3	3	3
183	18	1	1	1	2	3	4	4	4	3	4	2	2	4	4	3	2	4	4	4	4	4	4	3	4	4	3	4	4	4	4	3	4	5	5
184	29	2	2	2	1	2	1	2	3	3	3	2	2	2	3	2	3	3	3	3	2	3	4	2	3	3	3	2	2	1	2	2	2	3	2
185	19	1	5	2	2	3	4	3	3	4	4	2	4	5	4	4	3	4	3	4	4	3	4	4	4	4	3	3	3	4	4	3	5	5	4
186	19	1	5	2	1	2	3	3	3	3	2	2	2	4	3	3	3	4	4	4	3	4	3	3	3	4	3	2	2	4	4	3	3	4	4
187	19	1	4	1	1	4	4	5	4	4	5	3	2	4	4	3	3	4	4	5	4	5	4	3	3	2	3	4	5	4	3	5	5	5	5
188	18	1	7	2	1	3	3	3	3	4	1	2	5	2	3	3	4	2	2	1	2	2	1	2	3	2	1	2	2	3	1	3	2	4	3
189	18	1	5	1	1	4	4	4	4	3	3	2	2	3	4	3	3	3	3	4	3	3	2	3	4	3	2	4	2	4	5	4	5	5	5
190	18	1	5	2	2	3	4	4	5	4	5	4	4	4	4	4	3	3	5	4	4	5	4	5	4	4	5	5	4	3	3	5	4	4	4
191	19	1	2	2	1	5	5	5	5	4	4	2	2	5	5	4	5	4	5	5	5	4	5	5	5	5	5	5	5	5	5	4	5	4	5
192	216 months	1	7	2		5	5	4	3	4	3	3	2	4	5	4	3	4	5	5	5	5	4	4	4	4	5	5	5	5	5	5	5	5	5
193	18	2	5	2	1	4	5	4	4	5	5	3	4	5	5	4	4	3	4	5	5	5	5	4	3	3	5	5	5	5	4	5	5	4	5
194	19	1	2	2	1	4	4	4	3	4	5	2	3	4	5	3	3	3	4	4	4	3	3	3	3	3	4	4	4	4	3	4	4	3	4
195	19	1	1	2	1	4	5	5	5	4	5	2	2	5	5	5	5	4	5	5	5	5	5	5	5	5	5	5	5	5	5	5	5	5	5
196	18	1	5	2	2	4	4	4	4	4	2	1	2	5	5	4	4	4	5	5	5	5	5	3	3	4	2	5	5	4	4	5	4	5	5
197	18	1	2	2	1	1	1	1	1	1	1	3	3	3	3	1	1	1	2	3	1	1	1	1	1	1	1	1	1	3	1	1	1	1	1
198	18	1	5	2	1	4	5	4	4	4	5	3	1	5	3	4	5	5	3	5	5	5	3	5	5	4	3	4	5	5	5	5	5	5	3
199	18	1	4	2	1	5	5	3	4	4	3	1	5	5	5	5	5	4	4	4	4	4	4	4	4	4	4	4	4	4	4	4	4	5	5
200	19	1	2	2	1	4	4	4	3	3	3	3	3	3	4	4	4	4	4	3	3	4	4	4	3	4	3	3	4	3	3	4	3	4	4
201	19	2	2	2	1	3	4	4	3	3	4	3	3	4	4	3	3	3	4	3	3	3	3	3	3	3	2	2	3	4	2	2	3	5	4
202	18	1	2	2	1	3	2	4	3	3	2	3	2	3	3	3	4	2	3	2	2	3	2	3	3	2	3	2	1	3	2	2	2	3	3
203	19	2	5	2	1	3	4	4	3	3	3	1	1	4	4	3	3	4	4	4	4	4	4	4	4	4	4	5	4	4	3	4	4	5	4
204	18	2		1	1	2	2	2	3	2	2	4	4	3	4	3	3	2	3	3	3	4	3	2	1	2	2	4	2	2	1	2	2	2	2
205	18	1	7	2	1	2	4	3	5	3	3	3	2	4	4	4	4	4	4	4	4	4	3	3	4	3	5	4	3	5	4	4	4	4	4
206	18	1	2	1	1	1	3	4	2	3	3	2	2	5	5	2	3	3	2	4	4	4	4	3	3	3	2	2	3	2	3	4	3	2	3
207	18	1	1	1	2	3	5	5	5	5	5	3	3	5	5	5	5	4	5	5	5	5	4	5	5	5	4	5	5	5	5	5	5	5	5
208	18	1	2	2	1	2	2	2	3	3	1	3	3	2	3	1	2	2	4	2	1	2	2	1	2	4	2	3	1	4	2	1	3	2	2
209	18	1	2	1	1	4	4	4	4	4	4	1	1	5	5	4	4	4	5	5	5	5	5	5	5	5	4	5	5	5	5	5	5	5	5
210	18	1	1	1	2	3	4	4	4	4	4	4	4	4	4	4	4	4	4	4	4	4	5	4	4	4	4	4	4	4	3	4	5	4	4
211	18	1	5	1	1	2	4	4	4	4	4	1	2	4	4	4	4	4	4	4	4	4	4	4	4	4	4	4	4	4	4	4	4	4	4
212	19	1	2	2	1	1	2	2	2	3	2	3	3	4	3	2	4	4	3	3	4	2	2	3	2	4	2	1	1	2	2	2	3	2	2
213	18	1	2	2	1	4	2	4	2	4	2	2	2	4	4	2	4	4	4	4	2	4	3	3	3	3	3	2	2	3	2	2	4	3	3
214	18	1	5	1	1	2	4	5	5	5	4	3	2	5	5	4	3	4	4	5	5	4	5	5	4	4	5	5	5	5	5	5	5	5	5
215	18	2	5	2	1	4	4	5	3	5	3	2	2	5	5	4	4	3	4	4	4	5	4	4	4	4	3	3	3	3	4	3	4	5	5
216	18	1	1	1	2	3	3	4	3	4	4	2	1	4	4	5	5	4	3	4	2	4	3	3	2	2	4	3	4	4	4	4	4	4	4
217	18	1	3	2	1	4	4	3	4	3	2	2	2	4	3	2	4	3	4	4	3	4	4	4	4	2	4	3	2	4	2	4	4	5	4
218	18	1	1	1	2	4	5	5	4	4	3	1	2	5	4	4	4	4	4	4	4	4	4	4	4	4	4	4	4	4	4	4	4	4	3
219	18	1	7	2	1	3	5	5	5	5	1	1	1	5	5	4	5	5	4	5	5	5	5	5	5	5	5	5	5	5	5	5	5	5	5
220	19	1	2	2	1	3	5	5	5	1	4	1	1	5	5	5	5	5	4	4	4	3	3	2	2	3	3	3	3	4	4	4	5	3	4
221	19	1	5	1	2	4	4	4	3	4	4	4	2	5	4	4	4	2	3	3	2	2	2	2	2	5	3	4	3	4	5	3	3	5	4
222	18	1	5	2	1	4	3	4	5	4	4	2	2	4	4	4	4	4	5	4	4	4	4	5	4	4	5	4	5	3	4	4	4	3	3
223	18	1	2	2	1	3	4	3	4	4	3	2	2	4	4	4	4	4	4	4	4	4	4	4	4	4	4	4	4	4	4	4	4	4	4
224	19	1	1	1	2	3	3	3	2	3	3	2	2	4	4	3	4	2	3	3	3	3	3	3	2	3	4	3	2	3	3	3	3	3	3
225	18	1	7	1	1	3	2	2	3	5	4	4	4	4	5	2	2	3	4	2	3	4	2	3	3	2	2	2	2	2	2	2	4	4	5
226	18	1	2	2	1	3	4	4	4	4	3	3	2	3	4	3	4	3	3	4	4	3	3	4	3	4	3	3	3	3	3	4	4	4	4
227	18	1	5	2	1	3	4	3	4	3	3	2	2	4	3	2	3	3	4	4	3	3	3	3	3	3	3	3	3	3	4	3	3	3	4
228	18	2	3	1	1	5	5	5	5	4	2	1	2	5	5	5	5	3	5	4	5	5	5	5	5	5	5	5	5	5	5	4	4	5	5
229	19	2	2	2	1	2	3	3	4	3	4	3	2	4	4	3	3	4	4	4	3	3	4	4	4	3	3	4	4	4	3	4	4	4	4
230	18	1	1	1	2	2	3	3	3	2	2	2	1	3	4	3	2	4	4	3	2	3	3	3	4	4	2	4	4	3	2	4	4	3	4
231	18	1	5	2	1	4	4	3	4	4	4	5	3	5	5	4	5	4	4	5	4	3	4	4	4	3	4	4	5	4	3	4	5	3	4
232	18	1	2	2	1	4	4	5	5	5	2	1	2	5	5	5	5	5	5	4	5	5	5	5	5	5	5	5	5	5	5	5	5	5	5
233	17	1	5	2	1	5	5	5	5	4	2	1	1	4	5	5	5	5	5	5	5	5	5	5	5	5	5	5	5	5	5	5	5	3	5
234	19	1	1	1	1	3	5	5	5	4	4	1	1	4	5	5	4	4	4	5	5	5	5	5	5	5	5	5	5	5	5	5	5	5	5
235	19	1	1	1	2	3	2	3	5	5	3	2	2	5	5	3	5	5	5	5	5	5	5	5	4	5	4	4	3	3	4	5	5	5	5
236	18	1	3	2	1	4	5	4	3	5	4	2	1	3	5	4	4	4	3	4	3	4	4	4	3	4	3	3	3	3	2	3	3	5	4
237	18	1	3	1	1	3	3	3	4	4	3	2	3	5	4	4	3	3	3	4	4	4	4	4	3	3	3	4	4	4	4	4	3	4	4
238	18	1	3	1	2	3	4	4	4	4	4	3	3	5	5	5	5	4	4	4	3	3	3	3	3	2	4	4	4	4	2	4	3	5	4
239	18	1	5	2	1	3	2	2	3	4	2	3	3	3	4	2	2	3	3	4	4	4	2	4	4	4	4	2	2	1	3	2	4	5	5
240	19	2	2	2	1	3	2	3	2	4	3	3	3	4	4	2	2	3	3	4	3	4	4	2	3	3	2	2	2	2	2	2	3	4	3
241	18	1	1	1	1	3	4	5	3	3	5	1	3	5	4	4	4	5	5	4	3	5	4	3	4	5	4	5	5	4	5	5	4	4	3
242	18	2	1	1	2	2	3	3	4	3	2	3	2	4	5	3	2	4	5	4	4	3	4	4	4	3	3	4	3	3	4	4	4	2	4
243	18	1	5	1	1	3	4	3	4	3	3	2	2	4	4	3	3	2	3	4	4	3	4	3	3	4	4	4	3	3	4	4	4	5	5
245	18	1	2	2	1	4	5	3	2	4	4	2	2	4	4	3	4	3	4	4	3	4	3	3	3	2	4	3	3	3	4	4	4	4	4
246	18	2	3	1	1	2	3	3	3	4	4	2	2	5	5	4	4	4	4	4	4	4	5	4	3	4	4	4	5	4	3	5	4	4	5
247	19	1	5	1	2	3	4	5	4	4	5	4	4	5	4	4	4	4	4	5	4	4	4	5	4	4	4	4	4	4	3	3	3	4	2
248	18	1	1	1	2	2	3	2	4	3	2	2	2	5	4	3	4	3	3	4	3	3	4	4	4	4	3	3	4	2	2	3	3	5	4
249	37	2	2	2	1	4	4	4	4	2	5	3	2	4	4	4	3	3	4	4	4	4	5	4	4	4	4	4	4	3	3	4	3	3	3
250	18	1	5	2	1	3	4	4	4	2	3	2	2	5	4	4	4	3	3	4	4	3	3	5	3	4	3	2	2	3	3	3	4	5	5
251	18	1	5	2	1	4	5	3	3	3	4	4	4	5	5	3	3	4	4	4	5	4	4	3	2	4	4	3	2	4	4	3	4	5	5
252	18	1	5	2	1	2	5	4	3	5	4	2	3	4	5	5	2	5	4	5	4	5	2	2	1	1	4	1	4	5	2	4	3	4	5
253	18	1	3	1	1	3	5	4	4	4	4	2	3	4	3	3	3	4	4	5	4	5	5	4	4	3	1	4	4	2	4	4	4	3	4
254	18	1	7	1	1	3	4	5	5	4	5	3	3	5	5	5	4	4	5	5	4	5	4	3	4	5	5	4	5	4	4	5	4	5	4
255	45	2	2	1	1	3	3	4	4	3	2	1	1	4	4	4	4	3	3	4	4	4	3	3	2	3	3	2	2	4	4	4	3	3	3
256	18	1	2	2	1	2	3	1	2	3	1	1	1	3	4	3	3	2	4	3	4	3	2	3	3	2	4	1	1	2	2	2	3	2	3
257	18	1	1	1	1	4	4	5	3	4	4	2	2	5	4	4	4	4	4	5	3	4	3	3	3	3	5	4	4	4	3	4	5	4	5
258		1	7	2	2	2	2	2	2	4	1	1	1	3	3	1	1	2	2	2	2	3	2	1	1	2	2	1	1	2	1	2	2	3	3
259	18	1	1	1	1	4	5	4	3	3	2	2	2	4	4	2	3	4	4	5	4	5	3	4	3	3	3	4	4	2	3	3	4	4	5
260	18	2	1	1	1	5	5	5	5	5	5	1	1	5	5	5	5	5	5	5	5	5	5	5	5	5	5	5	5	5	5	5	5	5	5
261	18	1	1	2	2	4	4	4	5	4	5	2	1	5	5	5	5	5	5	5	5	5	4	5	4	4	5	5	5	5	5	4	5	5	5
262	18	1	5	1	2	3	5	4	3	3	4	2	3	5	4	3	3	4	4	4	3	4	4	4	3	4	4	4	3	4	4	3	4	3	5
263	18	1	2	1	1	4	4	4	1	4	3	2	1	5	2	1	5	1	3	4	2	3	2	1	2	3	5	2	1	4	3	3	3	4	4
264	34	1	3	1	1	5	5	5	5	5	1	1	1	5	3	5	5	1	3	3	4	4	4	4	4	5	5	3	3	4	5	3	4	4	4
265	18	1	5	1	1	3	3	3	4	3	4	2	2	4	4	3	4	3	4	4	3	4	3	3	3	3	4	4	3	4	3	3	3	4	4
266	18	1	5	1	2	3	4	4	3	4	2	3	2	5	5	4	3	1	3	4	3	4	4	4	5	3	2	1	3	3	1	4	1	5	4
267	18	1	1	1	2	2	4	5	4	3	4	3	2	5	5	4	4	4	4	5	4	4	4	4	4	4	4	4	4	4	4	4	4	4	5
268	18	1	1	1	2	3	5	3	4	5	4	3	4	3	3	2	2	3	3	3	4	2	4	4	4	4	3	3	4	2	4	3	4	5	4
269	18	1	1	1	1	3	4	5	4	5	4	2	2	5	5	4	5	3	4	5	3	4	4	4	1	3	4	5	4	4	4	5	4	4	4
270	19	1	3	2	1	4	3	3	4	3	3	3	3	3	3	3	3	3	3	3	3	3	3	3	3	3	3	3	3	3	3	3	3	3	3
271	19	1	5	1	2	2	2	4	3	5	5	3	3	3	4	5	1	1	2	5	2	1	2	2	4	2	1	2	2	5	5	2	2	3	5
272	18	1	2	2	1	4	4	4	4	-99	-99	-99	-99	-99	-99	-99	-99	-99	-99	-99	-99	-99	-99	-99	-99	-99	-99	-99	-99	-99	-99	-99	-99	-99	-99
273		1	1	1	1	3	4	5	4	4	5	2	2	4	5	4	4	3	4	-99	-99	-99	-99	-99	-99	-99	-99	-99	-99	-99	-99	-99	-99	-99	-99
274	19	1	4	2	1	5	5	5	5	4	5	1	2	5	5	5	5	4	5	4	5	5	5	5	4	4	4	5	4	4	4	5	4	5	4
275	19	1	4	2	1	4	3	5	3	5	5	5	3	2	-99	-99	-99	-99	-99	-99	-99	-99	-99	-99	-99	-99	-99	-99	-99	-99	-99	-99	-99	-99	-99
